# Supplementary material for: Upcycling Brewer’s Spent Grain and Barley Rootlets by Partial Substitution of Pea Protein Isolate in Extruded High Moisture Meat Analogues
Source: Foods. 2026 Apr 10;15(8):1327. doi: 10.3390/foods15081327 (PMC13114482; doi:10.3390/foods15081327)
Supplement: Supplementary file 1 [file foods-15-01327-s001.zip]

Archive with 3 entries (3 files):
- SupplementaryMaterial S1.pdf
- SupplementaryMaterial S2.pdf
- SupplementaryMaterial S3.pdf
